# Supplementary material for: Does Cannabinoid Use Reduce Opioid Utilization Among Patients with Gastrointestinal Cancer? Evidence from Epic COSMOS
Source: Cancers (Basel). 2026 Mar 30;18(7):1110. doi: 10.3390/cancers18071110 (PMC13072402; doi:10.3390/cancers18071110)
Supplement: Supplementary file 1 [file cancers-18-01110-s001.zip]

Archive with 1 entries (1 files):
- cancers-4190831-supplementary.pdf
